# Supplementary material for: Repairable, Degradable and Recyclable Carbon Fiber-Reinforced Bio-Based Epoxy Vitrimer Composites Enabled by Facile Transesterification
Source: Polymers (Basel). 2025 Aug 31;17(17):2387. doi: 10.3390/polym17172387 (PMC12431544; doi:10.3390/polym17172387)
Supplement: Supplementary file 1 [file polymers-17-02387-s001.zip]

Archive with 1 entries (1 files):
- polymers-3832378-supplementary.pdf
